# Supplementary material for: Development and Integration of Patient-Reported Measures into E-Health System: Pilot Feasibility Study
Source: Healthcare (Basel). 2023 Aug 14;11(16):2290. doi: 10.3390/healthcare11162290 (PMC10454584; doi:10.3390/healthcare11162290)
Supplement: Supplementary file 1 [file healthcare-11-02290-s001.zip]

Archive with 3 entries (3 files):
- Supplement 1_PREM Questionnaire.pdf
- Supplement 2_Item-item and item-total correlations of PROM.pdf
- Supplement 3_Item-item and item-total correlations of PREM.pdf
